# Supplementary material for: Electrical storm treatment by percutaneous stellate ganglion block: the STAR study
Source: Eur Heart J. 2024 Jan 30;45(10):823–33. doi: 10.1093/eurheartj/ehae021 (PMC10919918; doi:10.1093/eurheartj/ehae021)
Supplement: ehae021_Supplementary_Data [file ehae021_supplementary_data.zip]

Archive with 7 entries (7 files):
- eCRF STAR.pdf
- Figure 1S.docx
- Figure 2S.docx
- STROBE_checklist_cohort.pdf
- Supplementary Table 1.docx
- Supplementary Table 2.docx
- Supplmentary Table 3.docx
